# Supplementary material for: ﻿A new species of Nototriche (Malvaceae, Malvoideae) from the high Andes of Ecuador
Source: PhytoKeys. 2025 Aug 5;261:1–12. doi: 10.3897/phytokeys.261.157043 (PMC12344439; doi:10.3897/phytokeys.261.157043)
Supplement: XML Treatment for Nototriche antisanensis [file phytokeys.261.157043-treatment1.xml]

<!DOCTYPE tp:taxon-treatment
  PUBLIC "-//TaxonX//DTD Taxonomic Treatment Publishing DTD v0 20100105//EN" "tax-treatment-NSO.dtd">
<tp:taxon-treatment xmlns:tp="http://www.plazi.org/taxpub"><tp:treatment-meta><kwd-group><label>Taxon classification</label><kwd>
              <named-content content-type="kingdom">Plantae</named-content>
            </kwd><kwd>
              <named-content content-type="order">Malvales</named-content>
            </kwd><kwd>
              <named-content content-type="family">Malvaceae</named-content>
            </kwd></kwd-group><mixed-citation publication-type="journal"><person-group><name><surname>Trujillo</surname><given-names>Emilio J.</given-names></name><name><surname>Espinel-Ortiz</surname><given-names>David A.</given-names></name><name><surname>Romoleroux</surname><given-names>Katya</given-names></name><name><surname>Muriel</surname><given-names>Priscilla</given-names></name></person-group><article-title>﻿A new species of <italic><tp:taxon-name><tp:taxon-name-part taxon-name-part-type="genus" reg="Nototriche">Nototriche</tp:taxon-name-part></tp:taxon-name></italic> (<tp:taxon-name><tp:taxon-name-part taxon-name-part-type="family">Malvaceae</tp:taxon-name-part></tp:taxon-name>, <tp:taxon-name><tp:taxon-name-part taxon-name-part-type="subfamily">Malvoideae</tp:taxon-name-part></tp:taxon-name>) from the high Andes of Ecuador</article-title><source>PhytoKeys</source><day>05</day><month>08</month><year>2025</year><volume>261</volume><fpage>1</fpage><lpage>12</lpage><pub-id pub-id-type="doi">10.3897/phytokeys.261.157043</pub-id></mixed-citation></tp:treatment-meta><tp:nomenclature><label>﻿</label><tp:taxon-name>
            <object-id xmlns:xlink="http://www.w3.org/1999/xlink" content-type="arpha" xlink:type="simple">9C4B0E2C-17E2-5E59-BE90-7825DB5A593E</object-id>
            <tp:taxon-name-part taxon-name-part-type="genus" reg="Nototriche">Nototriche</tp:taxon-name-part>
            <tp:taxon-name-part taxon-name-part-type="species" reg="antisanensis">antisanensis</tp:taxon-name-part>
            <object-id xmlns:xlink="http://www.w3.org/1999/xlink" content-type="ipni" xlink:type="simple">urn:lsid:ipni.org:names:77366491-1</object-id>
          </tp:taxon-name><tp:taxon-authority>E.J.Trujillo, Muriel, Espinel-Ortiz &amp; Romol.</tp:taxon-authority><tp:taxon-status xmlns:xlink="http://www.w3.org/1999/xlink" xlink:type="simple">sp. nov.</tp:taxon-status><xref ref-type="fig" rid="F1">Figs 1</xref><xref ref-type="fig" rid="F2">, 2</xref><xref ref-type="fig" rid="F3">, 3</xref><xref ref-type="fig" rid="F4">, 4</xref></tp:nomenclature><tp:treatment-sec sec-type="diagnosis" id="SECID0EDMAC"><title>Diagnosis.</title><p><italic><tp:taxon-name><tp:taxon-name-part taxon-name-part-type="genus" reg="Nototriche">Nototriche</tp:taxon-name-part><tp:taxon-name-part taxon-name-part-type="species" reg="antisanensis">antisanensis</tp:taxon-name-part></tp:taxon-name></italic> is morphologically most similar to <italic><tp:taxon-name><tp:taxon-name-part taxon-name-part-type="genus" reg="Nototriche">N.</tp:taxon-name-part><tp:taxon-name-part taxon-name-part-type="species" reg="jamesonii">jamesonii</tp:taxon-name-part></tp:taxon-name></italic> in having both surfaces of the leaf lamina covered by small stellate trichomes, triangular stipules and connate petals but the former differs from the latter in its cushion-forming (<italic>vs.</italic> prostrate shrubby) habit, dense (<italic>vs.</italic> lax) rosettes with 3 (<italic>vs.</italic> 9) lobes, free part of the stipule narrowly triangular with a 6:1 proportion (<italic>vs.</italic> triangular with a 2:1 proportion), sheath with both faces covered by stellate indumentum (<italic>vs.</italic> abaxial face glabrous), flowers with corolla tubes 1–2 mm (<italic>vs.</italic> 2.5–5 mm) long, anthers forming a globose head with a spherical 1:1 proportion, 2–3 × 2–3 mm (<italic>vs.</italic> elliptic 2:1 proportion, 3–5.5 × 2.2–3 mm); and a fruit with 11 (<italic>vs.</italic> 10) mericarps.</p><fig id="F1" position="float" orientation="portrait"><object-id xmlns:xlink="http://www.w3.org/1999/xlink" content-type="doi" xlink:type="simple">10.3897/phytokeys.261.157043.figure1</object-id><object-id xmlns:xlink="http://www.w3.org/1999/xlink" content-type="arpha" xlink:type="simple">13A6E731-488C-56C4-88AE-B803DB8D70BB</object-id><label>Figure 1.</label><caption><p><italic><tp:taxon-name><tp:taxon-name-part taxon-name-part-type="genus" reg="Nototriche">Nototriche</tp:taxon-name-part><tp:taxon-name-part taxon-name-part-type="species" reg="antisanensis">antisanensis</tp:taxon-name-part></tp:taxon-name></italic>, from the collection <italic>E.J Trujillo et al. 41</italic>. <bold>A.</bold> Habit; <bold>B.</bold> Leaves in rosette; <bold>C.</bold> Top view of a flower; <bold>D.</bold> Fruit. Photographs by Erick Troncoso-López.</p></caption><graphic xmlns:xlink="http://www.w3.org/1999/xlink" xlink:href="phytokeys-261-001_article-157043__-g001.jpg" position="float" orientation="portrait" xlink:type="simple" id="oo_1388281.jpg"><uri content-type="original_file" xlink:type="simple">https://binary.pensoft.net/fig/1388281</uri></graphic></fig></tp:treatment-sec><tp:treatment-sec sec-type="material" id="SECID0EROAC"><title>Type.</title><p>Ecuador • Napo: Cara oeste del volcán Antisana, alrededores de la Laguna de Santa Lucía, arenal en la cara norte del pico Antisanilla, <named-content xmlns:xlink="http://www.w3.org/1999/xlink" content-type="dwc:verbatimCoordinates" xlink:type="simple"><named-content content-type="geo-json" specific-use="{&#34;type&#34;:&#34;Point&#34;,&#34;coordinates&#34;:[-78.190117,-0.473933]}" id="NCID0E1OAC" xlink:type="simple">00°28.436'S, 78°11.407'W</named-content></named-content>, 4325 m elev., 18 Jan 2025 (fl), <italic>E.J. Trujillo R. Barrera-Cabezas, G. Núñez &amp; N. Carvajal 41</italic> (Holotype: QCA [barcode-252205]; isotype: QCA [barcode-254675]).</p><fig id="F2" position="float" orientation="portrait"><object-id xmlns:xlink="http://www.w3.org/1999/xlink" content-type="doi" xlink:type="simple">10.3897/phytokeys.261.157043.figure2</object-id><object-id xmlns:xlink="http://www.w3.org/1999/xlink" content-type="arpha" xlink:type="simple">A05E0CEE-BC8D-599A-B4CA-5E3435CD276F</object-id><label>Figure 2.</label><caption><p><italic><tp:taxon-name><tp:taxon-name-part taxon-name-part-type="genus" reg="Nototriche">Nototriche</tp:taxon-name-part><tp:taxon-name-part taxon-name-part-type="species" reg="antisanensis">antisanensis</tp:taxon-name-part></tp:taxon-name></italic> E.J. Trujillo, Muriel, Espinel-Ortiz &amp; Romol. Holotype specimen (<italic>E.J. Trujillo et al. 41</italic>, QCA [barcode-252205]).</p></caption><graphic xmlns:xlink="http://www.w3.org/1999/xlink" xlink:href="phytokeys-261-001_article-157043__-g002.jpg" position="float" orientation="portrait" xlink:type="simple" id="oo_1388282.jpg"><uri content-type="original_file" xlink:type="simple">https://binary.pensoft.net/fig/1388282</uri></graphic></fig></tp:treatment-sec><tp:treatment-sec sec-type="description" id="SECID0E2PAC"><title>Description.</title><p><bold><italic>Shrubs</italic></bold> with short <bold><italic>caulescent</italic></bold> leaves forming cushions with subterranean woody stems with several ramifications. <bold><italic>Leaves</italic></bold> palmati-lobed; leaf blade 5.7–7.7 × 6.5–12.8 mm, trilobate with three subdivisions in each lobe; adaxial surface densely covered by stellate trichomes with rays 0.1–0.2 mm long; abaxial surface sparsely covered by stellate trichomes with rays 0.1–0.3 mm long. <bold><italic>Stipules</italic></bold> adnate to the petioles, forming a protective sheath, 4–7.1 × 2–3 mm, with stellate trichomes on both sides and along the margin, rays 0.3–0.7 mm long; free part of the stipule narrowly triangular, 2–4.5 × 1 mm, with stellate trichomes, rays 0.2–0.6 mm long, on both sides of the stipule. <bold><italic>Free part of the petioles</italic></bold> 4.5–7 × 0.6–1.2 mm, pubescent on both sides, with stellate trichomes, rays 0.1–0.4 mm long. <bold><italic>Flowers</italic></bold> 14–18 × 9–12 mm. Calyx 7.5–9.6 × 5.4–8.8 mm; sepals 5, connate, free at the apex forming triangular teeth, 3.1–4.8 × 2.1–3.1 mm, upper surface densely covered by stellate trichomes with rays 0.2–0.5 mm long, lower surface covered only at the apex, forming a triangle of interspersed stellate and bifid trichomes, rays 0.6–1.1 mm long; nectaries 5, transversely elliptic, distributed at the basal part of each sepal, 0.7–1 × 0.5–1 mm. Corolla slightly campanulate, violet with some degradation to white at the basal part of the petals, corolla tube 1–2 × 2–2.5 mm; petals 5, obovate, slightly emarginate, free part of the petals 11–13.6 × 5.5–7.28 mm, densely covered at the base by stellate, villous, and bifid trichomes, rays 0.6–1 mm long. Staminal tube 6–8 × 0.5–0.7 mm, covered with stellate and bifid trichomes, rays 0.5–1.5 mm long; anthers forming a spherical globose head 2–3 × 2–3 mm, covering 1/3 of the staminal tube length. Carpels with 11 styles, stigmas capitate. <bold><italic>Fruit</italic></bold> a schizocarp with 11 mericarps; each mericarp 5.5 × 2.5 mm, densely covered by stellate trichomes with rays ca. 1 mm long. <bold><italic>Seeds</italic></bold> kidney-shaped, 2 × 2 mm, one seed per mericarp.</p><fig id="F3" position="float" orientation="portrait"><object-id xmlns:xlink="http://www.w3.org/1999/xlink" content-type="doi" xlink:type="simple">10.3897/phytokeys.261.157043.figure3</object-id><object-id xmlns:xlink="http://www.w3.org/1999/xlink" content-type="arpha" xlink:type="simple">05587A79-8956-5375-BD98-F0262A4FA095</object-id><label>Figure 3.</label><caption><p><italic><tp:taxon-name><tp:taxon-name-part taxon-name-part-type="genus" reg="Nototriche">Nototriche</tp:taxon-name-part><tp:taxon-name-part taxon-name-part-type="species" reg="antisanensis">antisanensis</tp:taxon-name-part></tp:taxon-name></italic> E.J. Trujillo, Muriel, Espinel-Ortiz &amp; Romol. <bold>A.</bold> Habit; <bold>B.</bold> Leaf; <bold>C.</bold> Lower surface (left) and upper surface (right) of the sepals; <bold>D.</bold> Fruit; <bold>E.</bold> Corolla; <bold>F.</bold> Isolated mericarp. (<bold>A–C, E.</bold> Based on <italic>E.J. Trujillo et al. 41</italic> (QCA); <bold>D, F.</bold> Based on <italic>E.J. Trujillo et al. 50</italic> (QCA)). Illustrations by Carla J. Rodríguez.</p></caption><graphic xmlns:xlink="http://www.w3.org/1999/xlink" xlink:href="phytokeys-261-001_article-157043__-g003.jpg" position="float" orientation="portrait" xlink:type="simple" id="oo_1388283.jpg"><uri content-type="original_file" xlink:type="simple">https://binary.pensoft.net/fig/1388283</uri></graphic></fig></tp:treatment-sec><tp:treatment-sec sec-type="material" id="SECID0EICAE"><title>Additional specimens examined.</title><p><bold>Ecuador</bold> • <bold>Napo</bold>: Antisana, western side of the volcano, cushion bog [sic] inside the Antisanilla crater, <named-content xmlns:xlink="http://www.w3.org/1999/xlink" content-type="dwc:verbatimCoordinates" xlink:type="simple"><named-content content-type="geo-json" specific-use="{&#34;type&#34;:&#34;Point&#34;,&#34;coordinates&#34;:[-78.192222,-0.471667]}" id="NCID0EVCAE" xlink:type="simple">00°28'18"S, 78°11'32"W</named-content></named-content>, 4300 m elev., 22 Nov 2018, <italic>P. Sklenář et al. 15876</italic> (QCA); • Alrededores de la Laguna de Santa Lucía, arenal en la cara norte del pico Antisanilla, <named-content xmlns:xlink="http://www.w3.org/1999/xlink" content-type="dwc:verbatimCoordinates" xlink:type="simple"><named-content content-type="geo-json" specific-use="{&#34;type&#34;:&#34;Point&#34;,&#34;coordinates&#34;:[-78.190117,-0.473933]}" id="NCID0E6CAE" xlink:type="simple">00°28.436'S, 78°11.407'W</named-content></named-content>, 4325 m elev., 18 Jan 2025 (fl), <italic>E.J. Trujillo et al. 40</italic> (QCA); • Ibid., <named-content xmlns:xlink="http://www.w3.org/1999/xlink" content-type="dwc:verbatimCoordinates" xlink:type="simple"><named-content content-type="geo-json" specific-use="{&#34;type&#34;:&#34;Point&#34;,&#34;coordinates&#34;:[-78.190067,-0.474117]}" id="NCID0EJDAE" xlink:type="simple">00°28.447'S, 78°11.404'W</named-content></named-content>, 4380 m elev., 18 Jan 2025 (fl), <italic>E.J. Trujillo et al. 43</italic> (QCA); • Ibid., <named-content xmlns:xlink="http://www.w3.org/1999/xlink" content-type="dwc:verbatimCoordinates" xlink:type="simple"><named-content content-type="geo-json" specific-use="{&#34;type&#34;:&#34;Point&#34;,&#34;coordinates&#34;:[-78.190417,-0.473333]}" id="NCID0ETDAE" xlink:type="simple">00°28.400'S, 78°11.425'W</named-content></named-content>, 4352 m elev., 18 Jan 2025 (fl), <italic>E.J. Trujillo et al. 44</italic> (QCA); • Ibid., <italic>E.J. Trujillo et al. 45</italic> (QCA); • Ibid., <named-content xmlns:xlink="http://www.w3.org/1999/xlink" content-type="dwc:verbatimCoordinates" xlink:type="simple"><named-content content-type="geo-json" specific-use="{&#34;type&#34;:&#34;Point&#34;,&#34;coordinates&#34;:[-78.190333,-0.473133]}" id="NCID0E6DAE" xlink:type="simple">00°28.388'S, 78°11.420'W</named-content></named-content>, 4352 m elev., 18 Jan 2025, <italic>E.J. Trujillo et al. 46</italic> (QCA); • Ibid., <italic>E.J. Trujillo et al. 47</italic> (QCA); • Ibid., <italic>E.J. Trujillo et al. 48</italic> (QCA); • Ibid., <italic>E.J. Trujillo et al. 49</italic> (QCA); • Ibid., <italic>E.J. Trujillo et al. 50</italic> (QCA).</p></tp:treatment-sec><tp:treatment-sec sec-type="distribution" id="SECID0EOEAE"><title>Distribution, habitat, and ecology.</title><p><italic><tp:taxon-name><tp:taxon-name-part taxon-name-part-type="genus" reg="Nototriche">Nototriche</tp:taxon-name-part><tp:taxon-name-part taxon-name-part-type="species" reg="antisanensis">antisanensis</tp:taxon-name-part></tp:taxon-name></italic> is only known from the type locality on the Antisana volcano in the northeastern Andes of Ecuador (Fig. <xref ref-type="fig" rid="F4">4</xref>). It grows in arid and sandy soils behind a peak that protects individual plants from strong winds and freezing. Characteristic taxa growing nearby include <italic><tp:taxon-name><tp:taxon-name-part taxon-name-part-type="genus" reg="Astragalus">Astragalus</tp:taxon-name-part><tp:taxon-name-part taxon-name-part-type="species" reg="geminiflorus">geminiflorus</tp:taxon-name-part></tp:taxon-name></italic> Bonpl. (<tp:taxon-name><tp:taxon-name-part taxon-name-part-type="family">Fabaceae</tp:taxon-name-part></tp:taxon-name>), <italic><tp:taxon-name><tp:taxon-name-part taxon-name-part-type="genus" reg="Lasiocephalus">Lasiocephalus</tp:taxon-name-part><tp:taxon-name-part taxon-name-part-type="species" reg="ovatus">ovatus</tp:taxon-name-part></tp:taxon-name></italic> Schltdl. (<tp:taxon-name><tp:taxon-name-part taxon-name-part-type="family">Asteraceae</tp:taxon-name-part></tp:taxon-name>), and species of <italic><tp:taxon-name><tp:taxon-name-part taxon-name-part-type="genus" reg="Calamagrostis">Calamagrostis</tp:taxon-name-part></tp:taxon-name></italic> Adans. and <italic><tp:taxon-name><tp:taxon-name-part taxon-name-part-type="genus" reg="Festuca">Festuca</tp:taxon-name-part></tp:taxon-name></italic> L. (<tp:taxon-name><tp:taxon-name-part taxon-name-part-type="family">Poaceae</tp:taxon-name-part></tp:taxon-name>).</p><fig id="F4" position="float" orientation="portrait"><object-id xmlns:xlink="http://www.w3.org/1999/xlink" content-type="doi" xlink:type="simple">10.3897/phytokeys.261.157043.figure4</object-id><object-id xmlns:xlink="http://www.w3.org/1999/xlink" content-type="arpha" xlink:type="simple">B93898C2-0983-5E59-BDFF-CB2D73F79BC2</object-id><label>Figure 4.</label><caption><p>Distribution of <italic><tp:taxon-name><tp:taxon-name-part taxon-name-part-type="genus" reg="Nototriche">Nototriche</tp:taxon-name-part></tp:taxon-name></italic> species in the Andes of Ecuador.</p></caption><graphic xmlns:xlink="http://www.w3.org/1999/xlink" xlink:href="phytokeys-261-001_article-157043__-g004.jpg" position="float" orientation="portrait" xlink:type="simple" id="oo_1388284.jpg"><uri content-type="original_file" xlink:type="simple">https://binary.pensoft.net/fig/1388284</uri></graphic></fig></tp:treatment-sec><tp:treatment-sec sec-type="phenology" id="SECID0EKHAE"><title>Phenology.</title><p>Recorded flowering in October, November, and January. Fruiting in November.</p></tp:treatment-sec><tp:treatment-sec sec-type="etymology" id="SECID0EPHAE"><title>Etymology.</title><p>The specific epithet honors the páramos of the Antisana volcano, where this species was found and collected for the first time.</p></tp:treatment-sec><tp:treatment-sec sec-type="Preliminary assessment of conservation status" id="SECID0EUHAE"><title>Preliminary assessment of conservation status.</title><p><italic><tp:taxon-name><tp:taxon-name-part taxon-name-part-type="genus" reg="Nototriche">Nototriche</tp:taxon-name-part><tp:taxon-name-part taxon-name-part-type="species" reg="antisanensis">antisanensis</tp:taxon-name-part></tp:taxon-name></italic> is only known from several individuals (&lt;50 mature individuals) growing around the type locality at Antisanilla Peak, in the páramos of the Antisana National Park. Its distribution appears to be restricted to this area due to specific ecological characteristics. Extensive sampling across other páramos yielded no additional records of this species in similarly arid environments. Furthermore, several threats have been identified, including the expansion of the agricultural frontier, climate change, and the construction of infrastructure related to renewable energy projects in nearby cities. Based on the available information and following the IUCN Red List Criteria and Guidelines (IUCN 2024), <italic><tp:taxon-name><tp:taxon-name-part taxon-name-part-type="genus" reg="Nototriche">N.</tp:taxon-name-part><tp:taxon-name-part taxon-name-part-type="species" reg="antisanensis">antisanensis</tp:taxon-name-part></tp:taxon-name></italic> is preliminarily assessed as Critically Endangered (<abbrev xmlns:xlink="http://www.w3.org/1999/xlink" xlink:title="Critically Endangered" id="ABBRID0EQIAE" xlink:type="simple">CR</abbrev>).</p></tp:treatment-sec><tp:treatment-sec sec-type="discussion" id="SECID0EUIAE"><title>Discussion.</title><p>The taxonomy of <italic><tp:taxon-name><tp:taxon-name-part taxon-name-part-type="genus" reg="Nototriche">Nototriche</tp:taxon-name-part></tp:taxon-name></italic> is challenging due to the lack of comprehensive studies and the phenotypic plasticity exhibited by its species in response to extreme environmental conditions. Despite these difficulties, <xref ref-type="bibr" rid="B6">Hill (1906</xref>, <xref ref-type="bibr" rid="B7">1909</xref>, <xref ref-type="bibr" rid="B8">1928</xref>, <xref ref-type="bibr" rid="B9">1932</xref>, <xref ref-type="bibr" rid="B10">1933</xref>) and <xref ref-type="bibr" rid="B15">Krapovickas (1950</xref>, <xref ref-type="bibr" rid="B16">1951</xref>, <xref ref-type="bibr" rid="B17">1953</xref>, <xref ref-type="bibr" rid="B18">1957</xref>, <xref ref-type="bibr" rid="B19">1973</xref>) provided most of the species descriptions and established key diagnostic characteristics that facilitate differentiation. Among these are the presence and size of the corolla tube, the distribution and morphology of the indumentum, and leaf morphology. Fruit characters and stamen morphology are particularly relevant for distinguishing taxa.</p><p><italic><tp:taxon-name><tp:taxon-name-part taxon-name-part-type="genus" reg="Nototriche">Nototriche</tp:taxon-name-part><tp:taxon-name-part taxon-name-part-type="species" reg="antisanensis">antisanensis</tp:taxon-name-part></tp:taxon-name></italic> shares common characteristics with other species of the genus, such as palmati-lobed leaves with multiple subdivisions arranged in a rosette, axillary flowers, stipules adnate to the petiole, nectaries at the base of the sepals, and a dense presence of trichomes on the corolla. Due to certain morphological traits (see diagnosis above) and some ecological features (such as growing in sandy soils), this species was initially misidentified as <italic><tp:taxon-name><tp:taxon-name-part taxon-name-part-type="genus" reg="Nototriche">N.</tp:taxon-name-part><tp:taxon-name-part taxon-name-part-type="species" reg="jamesonii">jamesonii</tp:taxon-name-part></tp:taxon-name></italic> in a herbarium voucher at QCA. However, it is clear that <italic><tp:taxon-name><tp:taxon-name-part taxon-name-part-type="genus" reg="Nototriche">N.</tp:taxon-name-part><tp:taxon-name-part taxon-name-part-type="species" reg="jamesonii">jamesonii</tp:taxon-name-part></tp:taxon-name></italic> is restricted to the western arid páramos of the Chimborazo volcano and exhibits several morphological differences, as outlined in the diagnosis of <italic><tp:taxon-name><tp:taxon-name-part taxon-name-part-type="genus" reg="Nototriche">N.</tp:taxon-name-part><tp:taxon-name-part taxon-name-part-type="species" reg="antisanensis">antisanensis</tp:taxon-name-part></tp:taxon-name></italic>. Additionally, this new species is distinct from other <italic><tp:taxon-name><tp:taxon-name-part taxon-name-part-type="genus" reg="Nototriche">Nototriche</tp:taxon-name-part></tp:taxon-name></italic> species based on several key characteristics (Table <xref ref-type="table" rid="T1">1</xref>), such as the corolla tube and vagina indumentum.</p><table-wrap id="T1" position="float" orientation="portrait"><label>Table 1.</label><caption><p>Table comparing morphological differences among the five species of <italic><tp:taxon-name><tp:taxon-name-part taxon-name-part-type="genus" reg="Nototriche">Nototriche</tp:taxon-name-part></tp:taxon-name></italic> known from Ecuador.</p></caption><table id="TID0EAPAG" rules="all"><tbody><tr><th rowspan="1" colspan="1"/><th rowspan="1" colspan="1">
                    <italic>
                      <tp:taxon-name><tp:taxon-name-part taxon-name-part-type="genus" reg="Nototriche">N.</tp:taxon-name-part><tp:taxon-name-part taxon-name-part-type="species" reg="antisanensis">antisanensis</tp:taxon-name-part></tp:taxon-name>
                    </italic>
                  </th><th rowspan="1" colspan="1">
                    <italic>
                      <tp:taxon-name><tp:taxon-name-part taxon-name-part-type="genus" reg="Nototriche">N.</tp:taxon-name-part><tp:taxon-name-part taxon-name-part-type="species" reg="ecuadoriensis">ecuadoriensis</tp:taxon-name-part></tp:taxon-name>
                    </italic>
                  </th><th rowspan="1" colspan="1">
                    <italic>
                      <tp:taxon-name><tp:taxon-name-part taxon-name-part-type="genus" reg="Nototriche">N.</tp:taxon-name-part><tp:taxon-name-part taxon-name-part-type="species" reg="jamesonii">jamesonii</tp:taxon-name-part></tp:taxon-name>
                    </italic>
                  </th><th rowspan="1" colspan="1">
                    <italic>
                      <tp:taxon-name><tp:taxon-name-part taxon-name-part-type="genus" reg="Nototriche">N.</tp:taxon-name-part><tp:taxon-name-part taxon-name-part-type="species" reg="phyllanthos">phyllanthos</tp:taxon-name-part></tp:taxon-name>
                    </italic>
                  </th><th rowspan="1" colspan="1">
                    <italic>
                      <tp:taxon-name><tp:taxon-name-part taxon-name-part-type="genus" reg="Nototriche">N.</tp:taxon-name-part><tp:taxon-name-part taxon-name-part-type="species" reg="hartwegii">hartwegii</tp:taxon-name-part></tp:taxon-name>
                    </italic>
                  </th></tr><tr><td rowspan="1" colspan="1">
                    <bold>Habit</bold>
                  </td><td rowspan="1" colspan="1">Cushion</td><td rowspan="1" colspan="1">Acaulescent herb</td><td rowspan="1" colspan="1">Prostrate shrub</td><td rowspan="1" colspan="1">Prostrate shrub</td><td rowspan="1" colspan="1">Cushion</td></tr><tr><td rowspan="1" colspan="1">
                    <bold>Leaf lamina morphology</bold>
                  </td><td rowspan="1" colspan="1">Palmati-lobed, tri-lobate, with 3 obtuse subdivisions in each lobe</td><td rowspan="1" colspan="1">Pinnati-lobed, trilobate, with 5–10 acute subdivisions in each lobe</td><td rowspan="1" colspan="1">Palmati-lobed, trilobate, with ≥ 3 obtuse subdivisions in each lobe</td><td rowspan="1" colspan="1">Palmati-lobed, trilobate with ≥ 3 obtuse subdivisions in each lobe</td><td rowspan="1" colspan="1">Palmati-lobed, trilobate with obtuse lobes</td></tr><tr><td rowspan="1" colspan="1">
                    <bold>Leaf lamina indumentum</bold>
                  </td><td rowspan="1" colspan="1">Stellate, rays 0.1–0.3 mm long, present on both surfaces of the leaf blade</td><td rowspan="1" colspan="1">Villous, rays 0.5–1.4 mm long, present only at the tips of the lobes</td><td rowspan="1" colspan="1">Stellate, rays 0.1–0.4 mm long, present on both surfaces of the leaf blade</td><td rowspan="1" colspan="1">Stellate, rays 0.1–0.8 mm long, present on the adaxial face of the leaf blade, abaxial face glabrous</td><td rowspan="1" colspan="1">Stellate, rays 0.8–1.2 mm long, present on both surfaces of the leaf blade</td></tr><tr><td rowspan="1" colspan="1">
                    <bold>Free part of the stipules</bold>
                  </td><td rowspan="1" colspan="1">Narrowly triangular</td><td rowspan="1" colspan="1">Slightly triangular with an obtuse apex</td><td rowspan="1" colspan="1">Triangular</td><td rowspan="1" colspan="1">Slightly triangular</td><td rowspan="1" colspan="1">Oblanceolate</td></tr><tr><td rowspan="1" colspan="1">
                    <bold>Sheath indumentum</bold>
                  </td><td rowspan="1" colspan="1">Stellate, on both sides of the vagina</td><td rowspan="1" colspan="1">Glabrous</td><td rowspan="1" colspan="1">Stellate, only on the adaxial side of the vagina</td><td rowspan="1" colspan="1">Stellate, on both sides of the vagina</td><td rowspan="1" colspan="1">Stellate, on both sides of the vagina</td></tr><tr><td rowspan="1" colspan="1">
                    <bold>Corolla tube</bold>
                  </td><td rowspan="1" colspan="1">Present, 1–2 mm long</td><td rowspan="1" colspan="1">Present, 4 mm long</td><td rowspan="1" colspan="1">Present, 2.5–4 mm long</td><td rowspan="1" colspan="1">Absent</td><td rowspan="1" colspan="1">Absent</td></tr><tr><td rowspan="1" colspan="1">
                    <bold>Stamen head</bold>
                  </td><td rowspan="1" colspan="1">Globose (1:1 proportion)</td><td rowspan="1" colspan="1">Spherical globose (1:1 proportion)</td><td rowspan="1" colspan="1">Elliptic (2:1 proportion)</td><td rowspan="1" colspan="1">Elliptic (2:1 proportion)</td><td rowspan="1" colspan="1">Elliptic (2:1 proportion)</td></tr><tr><td rowspan="1" colspan="1">
                    <bold>Fruit</bold>
                  </td><td rowspan="1" colspan="1">11 mericarps, 5.5 × 2.5 mm</td><td rowspan="1" colspan="1">No Data</td><td rowspan="1" colspan="1">10 mericarps, 6 × 2.5 mm</td><td rowspan="1" colspan="1">7 mericarps, 7 × 1.5 mm</td><td rowspan="1" colspan="1">12 mericarps, 9 × 3 mm</td></tr><tr><td rowspan="1" colspan="1">
                    <bold>Distribution</bold>
                  </td><td rowspan="1" colspan="1">Restricted to the Antisana páramos in the northeastern Andes of Ecuador</td><td rowspan="1" colspan="1">In the northeastern Andes of Ecuador</td><td rowspan="1" colspan="1">Restricted to the central Andes of Ecuador</td><td rowspan="1" colspan="1">Ranging from the central to the northern Andes of Ecuador</td><td rowspan="1" colspan="1">From the southern to the central Andes of Ecuador</td></tr></tbody></table></table-wrap><p>The corolla tube is a crucial diagnostic feature of the genus (<xref ref-type="bibr" rid="B7">Hill 1909</xref>) and serves as the first-step characteristic for distinguishing these five species. <italic><tp:taxon-name><tp:taxon-name-part taxon-name-part-type="genus" reg="Nototriche">Nototriche</tp:taxon-name-part><tp:taxon-name-part taxon-name-part-type="species" reg="phyllanthos">phyllanthos</tp:taxon-name-part></tp:taxon-name></italic> and <italic><tp:taxon-name><tp:taxon-name-part taxon-name-part-type="genus" reg="Nototriche">N.</tp:taxon-name-part><tp:taxon-name-part taxon-name-part-type="species" reg="hartwegii">hartwegii</tp:taxon-name-part></tp:taxon-name></italic> are the only two species in which this structure is absent (they possess free petals), differing from each other by indumentum length and presence. <italic><tp:taxon-name><tp:taxon-name-part taxon-name-part-type="genus" reg="Nototriche">Nototriche</tp:taxon-name-part><tp:taxon-name-part taxon-name-part-type="species" reg="phyllanthos">phyllanthos</tp:taxon-name-part></tp:taxon-name></italic> has a glabrous abaxial leaf surface, whereas <italic><tp:taxon-name><tp:taxon-name-part taxon-name-part-type="genus" reg="Nototriche">N.</tp:taxon-name-part><tp:taxon-name-part taxon-name-part-type="species" reg="hartwegii">hartwegii</tp:taxon-name-part></tp:taxon-name></italic> has abundant stellate trichomes on both surfaces of the leaf blade. Additionally, <italic><tp:taxon-name><tp:taxon-name-part taxon-name-part-type="genus" reg="Nototriche">N.</tp:taxon-name-part><tp:taxon-name-part taxon-name-part-type="species" reg="phyllanthos">phyllanthos</tp:taxon-name-part></tp:taxon-name></italic> possesses slightly triangular stipules with a glabrous abaxial surface, while <italic><tp:taxon-name><tp:taxon-name-part taxon-name-part-type="genus" reg="Nototriche">N.</tp:taxon-name-part><tp:taxon-name-part taxon-name-part-type="species" reg="hartwegii">hartwegii</tp:taxon-name-part></tp:taxon-name></italic> has oblanceolate stipules that are densely pubescent on both sides.</p><p>The other three species, <italic><tp:taxon-name><tp:taxon-name-part taxon-name-part-type="genus" reg="Nototriche">Nototriche</tp:taxon-name-part><tp:taxon-name-part taxon-name-part-type="species" reg="antisanensis">antisanensis</tp:taxon-name-part></tp:taxon-name></italic>, <italic><tp:taxon-name><tp:taxon-name-part taxon-name-part-type="genus" reg="Nototriche">N.</tp:taxon-name-part><tp:taxon-name-part taxon-name-part-type="species" reg="jamesonii">jamesonii</tp:taxon-name-part></tp:taxon-name></italic>, and <italic><tp:taxon-name><tp:taxon-name-part taxon-name-part-type="genus" reg="Nototriche">N.</tp:taxon-name-part><tp:taxon-name-part taxon-name-part-type="species" reg="ecuadoriensis">ecuadoriensis</tp:taxon-name-part></tp:taxon-name></italic>, have connate petals forming a corolla tube and require additional characteristics for proper identification. <italic><tp:taxon-name><tp:taxon-name-part taxon-name-part-type="genus" reg="Nototriche">Nototriche</tp:taxon-name-part><tp:taxon-name-part taxon-name-part-type="species" reg="ecuadoriensis">ecuadoriensis</tp:taxon-name-part></tp:taxon-name></italic> is the easiest to distinguish due to its glabrous leaf blades, except for the tips of the lobes, which are villous. In contrast, as specified in the diagnosis, <italic><tp:taxon-name><tp:taxon-name-part taxon-name-part-type="genus" reg="Nototriche">N.</tp:taxon-name-part><tp:taxon-name-part taxon-name-part-type="species" reg="antisanensis">antisanensis</tp:taxon-name-part></tp:taxon-name></italic> and <italic><tp:taxon-name><tp:taxon-name-part taxon-name-part-type="genus" reg="Nototriche">N.</tp:taxon-name-part><tp:taxon-name-part taxon-name-part-type="species" reg="jamesonii">jamesonii</tp:taxon-name-part></tp:taxon-name></italic> share similar indumentum distribution, type, and size but differ in growth habit (cushion vs. prostrate shrub), rosette morphology (compact vs. lax), corolla tube length (1–2 mm vs. 2.5–4 mm), and fruit composition (11 mericarps vs. 10 mericarps).</p></tp:treatment-sec><ref-list><ref id="B6"><mixed-citation xmlns:xlink="http://www.w3.org/1999/xlink" xlink:type="simple"><person-group><name name-style="western"><surname>Hill</surname><given-names>AW</given-names></name></person-group> (<year>1906</year>) <italic><tp:taxon-name><tp:taxon-name-part taxon-name-part-type="genus">Nototriche</tp:taxon-name-part></tp:taxon-name></italic> (<tp:taxon-name><tp:taxon-name-part taxon-name-part-type="family">Malvaceae</tp:taxon-name-part></tp:taxon-name>). In: Urban I (Ed.) Plantae novae andinae imprimis Weberbauerianae. II. Botanische Jahrbücher fur Systematik 37(5): 575−587. <ext-link xlink:href="https://www.biodiversitylibrary.org/page/13559#page/817/mode/1up" ext-link-type="uri" xlink:type="simple">https://www.biodiversitylibrary.org/page/13559#page/817/mode/1up</ext-link></mixed-citation></ref><ref id="B7"><mixed-citation xmlns:xlink="http://www.w3.org/1999/xlink" xlink:type="simple"><person-group><name name-style="western"><surname>Hill</surname><given-names>AW</given-names></name></person-group> (<year>1909</year>) <article-title>XII. A revision of the genus <italic><tp:taxon-name><tp:taxon-name-part taxon-name-part-type="genus">Nototriche</tp:taxon-name-part></tp:taxon-name></italic>, Turcz. Transactions of the Linnean Society of London, ser. 2.</article-title><source>Botany</source><volume>7</volume>(<issue>12</issue>): <fpage>201</fpage>–<lpage>266</lpage>. <ext-link xlink:href="10.1111/j.1095-8339.1909.tb00179.x" ext-link-type="doi" xlink:type="simple">https://doi.org/10.1111/j.1095-8339.1909.tb00179.x</ext-link></mixed-citation></ref><ref id="B8"><mixed-citation xmlns:xlink="http://www.w3.org/1999/xlink" xlink:type="simple"><person-group><name name-style="western"><surname>Hill</surname><given-names>AW</given-names></name></person-group> (<year>1928</year>) II.–New species of <italic><tp:taxon-name><tp:taxon-name-part taxon-name-part-type="genus">Nototriche</tp:taxon-name-part></tp:taxon-name></italic> from Chile with notes on <italic><tp:taxon-name><tp:taxon-name-part taxon-name-part-type="genus">Malvastrum</tp:taxon-name-part></tp:taxon-name></italic>. Bulletin of Miscellaneous Information Kew 1928(1): 17–21. <ext-link xlink:href="10.2307/4107667" ext-link-type="doi" xlink:type="simple">https://doi.org/10.2307/4107667</ext-link></mixed-citation></ref><ref id="B9"><mixed-citation xmlns:xlink="http://www.w3.org/1999/xlink" xlink:type="simple"><person-group><name name-style="western"><surname>Hill</surname><given-names>AW</given-names></name></person-group> (<year>1932</year>) <article-title>VIII.–New Species of <italic><tp:taxon-name><tp:taxon-name-part taxon-name-part-type="genus">Nototriche</tp:taxon-name-part></tp:taxon-name></italic> from Bolivia.</article-title><source>Bulletin of Miscellaneous Information Kew</source><volume>1932</volume>(<issue>2</issue>): <fpage>77</fpage>–<lpage>80</lpage>. <ext-link xlink:href="10.2307/4113369" ext-link-type="doi" xlink:type="simple">https://doi.org/10.2307/4113369</ext-link></mixed-citation></ref><ref id="B10"><mixed-citation xmlns:xlink="http://www.w3.org/1999/xlink" xlink:type="simple"><person-group><name name-style="western"><surname>Hill</surname><given-names>AW</given-names></name></person-group> (<year>1933</year>) <article-title>LXI–New species of <italic><tp:taxon-name><tp:taxon-name-part taxon-name-part-type="genus">Nototriche</tp:taxon-name-part></tp:taxon-name></italic> and <italic><tp:taxon-name><tp:taxon-name-part taxon-name-part-type="genus">Malvastrum</tp:taxon-name-part></tp:taxon-name></italic> from the Argentine.</article-title><source>Bulletin of Miscellaneous Information Kew</source><volume>1933</volume>(<issue>10</issue>): <fpage>485</fpage>–<lpage>487</lpage>. <ext-link xlink:href="10.2307/4113417" ext-link-type="doi" xlink:type="simple">https://doi.org/10.2307/4113417</ext-link></mixed-citation></ref><ref id="B15"><mixed-citation xmlns:xlink="http://www.w3.org/1999/xlink" xlink:type="simple"><person-group><name name-style="western"><surname>Krapovickas</surname><given-names>A</given-names></name></person-group> (<year>1950</year>) <article-title>Una nueva especie del género <italic><tp:taxon-name><tp:taxon-name-part taxon-name-part-type="genus">Nototriche</tp:taxon-name-part></tp:taxon-name></italic> (<tp:taxon-name><tp:taxon-name-part taxon-name-part-type="family">Malvaceae</tp:taxon-name-part></tp:taxon-name>).</article-title><source>Boletín de la Sociedad Argentina de Botánica</source><volume>3</volume>(<issue>3</issue>): <fpage>170</fpage>–<lpage>173</lpage>. <ext-link xlink:href="https://botanicaargentina.org.ar/una-nueva-especie-del-genero-nototriche-malvaceae/" ext-link-type="uri" xlink:type="simple">https://botanicaargentina.org.ar/una-nueva-especie-del-genero-nototriche-malvaceae/</ext-link></mixed-citation></ref><ref id="B16"><mixed-citation xmlns:xlink="http://www.w3.org/1999/xlink" xlink:type="simple"><person-group><name name-style="western"><surname>Krapovickas</surname><given-names>A</given-names></name></person-group> (<year>1951</year>) Notas cito-taxonómicas en <italic><tp:taxon-name><tp:taxon-name-part taxon-name-part-type="genus">Nototriche</tp:taxon-name-part></tp:taxon-name></italic> (<tp:taxon-name><tp:taxon-name-part taxon-name-part-type="family">Malvaceae</tp:taxon-name-part></tp:taxon-name>) I. Boletín de la Sociedad Argentina de Botánica 4(1−2): 107–116. <ext-link xlink:href="https://botanicaargentina.org.ar/notas-cito-taxonomicas-en-nototriche-malvaceae-i/" ext-link-type="uri" xlink:type="simple">https://botanicaargentina.org.ar/notas-cito-taxonomicas-en-nototriche-malvaceae-i/</ext-link></mixed-citation></ref><ref id="B17"><mixed-citation xmlns:xlink="http://www.w3.org/1999/xlink" xlink:type="simple"><person-group><name name-style="western"><surname>Krapovickas</surname><given-names>A</given-names></name></person-group> (<year>1953</year>) Notas citotaxonómicas sobre <italic><tp:taxon-name><tp:taxon-name-part taxon-name-part-type="genus">Nototriche</tp:taxon-name-part></tp:taxon-name></italic> (<tp:taxon-name><tp:taxon-name-part taxon-name-part-type="family">Malvaceae</tp:taxon-name-part></tp:taxon-name>) II. Boletín de la Sociedad Argentina de Botánica 5(1−2): 51–74. <ext-link xlink:href="https://botanicaargentina.org.ar/notas-citotaxonomicas-sobre-nototriche-malvaceae-ii/" ext-link-type="uri" xlink:type="simple">https://botanicaargentina.org.ar/notas-citotaxonomicas-sobre-nototriche-malvaceae-ii/</ext-link></mixed-citation></ref><ref id="B18"><mixed-citation xmlns:xlink="http://www.w3.org/1999/xlink" xlink:type="simple"><person-group><name name-style="western"><surname>Krapovickas</surname><given-names>A</given-names></name></person-group> (<year>1957</year>) <article-title>Sobre las especies polígamas de <italic><tp:taxon-name><tp:taxon-name-part taxon-name-part-type="genus">Nototriche</tp:taxon-name-part></tp:taxon-name></italic> (<tp:taxon-name><tp:taxon-name-part taxon-name-part-type="family">Malvaceae</tp:taxon-name-part></tp:taxon-name>).</article-title><source>Lilloa</source><volume>28</volume>: <fpage>269</fpage>–<lpage>277</lpage>. <ext-link xlink:href="https://www.lillo.org.ar/journals/index.php/lilloa/article/view/1523" ext-link-type="uri" xlink:type="simple">https://www.lillo.org.ar/journals/index.php/lilloa/article/view/1523</ext-link></mixed-citation></ref><ref id="B19"><mixed-citation xmlns:xlink="http://www.w3.org/1999/xlink" xlink:type="simple"><person-group><name name-style="western"><surname>Krapovickas</surname><given-names>A</given-names></name></person-group> (<year>1973</year>) Las especies de <italic><tp:taxon-name><tp:taxon-name-part taxon-name-part-type="genus">Nototriche</tp:taxon-name-part></tp:taxon-name></italic> publicadas por Cavanilles en “Icones et Descriptiones Plantaram”. Boletín de la Sociedad Argentina de Botánica 15(2−3): 286. <ext-link xlink:href="https://botanicaargentina.org.ar/las-especies-de-nototriche-publicadas-por-cavanilles-en-icones-et-descriptiones-plantaram/" ext-link-type="uri" xlink:type="simple">https://botanicaargentina.org.ar/las-especies-de-nototriche-publicadas-por-cavanilles-en-icones-et-descriptiones-plantaram/</ext-link></mixed-citation></ref></ref-list></tp:taxon-treatment>
